# Supplementary material for: FISH-Dist: An Automated Pipeline for 3D Genomic Spatial Distance Quantification in FISH Imaging
Source: Bioengineering (Basel). 2026 Feb 26;13(3):268. doi: 10.3390/bioengineering13030268 (PMC13023453; doi:10.3390/bioengineering13030268)
Supplement: Supplementary file 1 [file bioengineering-13-00268-s001.zip]

Archive with 2 entries (2 files):
- Figure S1.pdf
- Supplementary_Sequences.pdf
